# Supplementary material for: Incremental efficacy systematic review and meta-analysis of psilocybin-for-depression RCTs
Source: Psychopharmacology (Berl). 2025 Apr 23;242(10):2139–57. doi: 10.1007/s00213-025-06788-w (PMC12449434; doi:10.1007/s00213-025-06788-w)
Supplement: Supplementary file 4 — Supplementary file4 (XLSX 19 KB) [file 213_2025_6788_MOESM4_ESM.xlsx]

## Sheet: Sheet1
Basic information													Domain 1. Randomization process										Domain 2. Deviations from intended interventions																		Domain 3. Mising outcome data
Time	Unique ID	Assessor	Study ID	Reference	Experimental	Comparator	Outcome	Results	Aim	Effect of adhering to intervention?	Weight	Sources	1.1	1.2	Note for 1.1&1.2	1.3	Note for 1.3	1.0 Algorithm result	1.0 Assessor's Judgement	1.0 General note	1.0 Optional Question	1.0 Note for optional question	2.1	2.2	Note for 2.1&2.2	2.3	Note for 2.3	2.4	Note for 2.4	2.5	Note for 2.5	2.6	Note for 2.6	2.7	Note for 2.7	2.0 Algorithm result	2.0 Assessor's Judgement	2.0 General Notes	2.0 Optional Question	2.0 Note for optional question	3.1	Note for 3.1	3.2	Note for 3.2	3.3	Note for 3.3&3.4	3.4	Note for 3.4 (not use)	3.0 Algorithm result
2024/12/11 18.38	1	JVDP	1	Carhart-Harris et al., 2021	Psilocybin	Escitalopram	QIDS-SR-16	Mean Difference = -2	assignment to intervention (the 'intention-to-treat' effect)	NA	1	Journal article(s); Trial protocol	Y	Y		Y		Some concerns	Some concerns				Y	Y		N		NA		NA		Y		NA		Low	Low				N		Y		NA		NA		Low
2024/12/11 18.21	2	JVDP	2	Davis et al., 2021	Psilocybin	Waitlist Control	Grid-HAMD	Cohen's d = 2.6	assignment to intervention (the 'intention-to-treat' effect)	NA	1	Journal article(s); Trial protocol	Y	Y		N		Low	Low				Y	Y		N		NA		NA		N		Y		High	High				N		N		Y		Y		High
2024/12/11 18.21	3	JVDP	3	Goodwin et al., 2022	Psilocybin 25mg	Psilocybin 1mg	MADRS	Mean Difference = - 6.6	assignment to intervention (the 'intention-to-treat' effect)	NA	1	Journal article(s); Trial protocol	Y	Y		N		Low	Low				Y	Y		N		NA		NA		Y		NA		Low	Low				N		Y		NA		NA		Low
2024/12/11 18.21	4	JVDP	4	Marschall et al., 2022	Psilocybin	Placebo	DASS-21	Eta Squared = .006	assignment to intervention (the 'intention-to-treat' effect)	NA	1	Journal article(s); Trial protocol	NI	Y		NI		Low	Some concerns				Y	Y		N		NA		NA		N		Y		High	High				N		N		Y		NI		High
2024/12/11 18.21	5	JVDP	5	Raison et al., 2023	Psilocybin	Niacin	MADRS	Mean Difference = -12.3	assignment to intervention (the 'intention-to-treat' effect)	NA	1	Journal article(s); Trial protocol	Y	Y		N		Low	Low				Y	Y		Y		Y		N		Y		NA		High	High				N		Y		NA		NA		Low
2024/12/11 18.21	6	JVDP	6	Ross et al., 2016	Psilocybin	Niacin	HADS	Cohen's d = 1.36	assignment to intervention (the 'intention-to-treat' effect)	NA	1	Journal article(s); Trial protocol	Y	Y		Y		Some concerns	Some concerns				Y	Y		N		NA		NA		N		Y		High	High				N		N		Y		N		Some concerns
2024/12/11 18.22	7	JVDP	7	von Rotz et al., 2023	Psilocybin	Placebo	MADRS	Cohen's d = .97	assignment to intervention (the 'intention-to-treat' effect)	NA	1	Journal article(s); Trial protocol	Y	Y		N		Low	Low				Y	Y		N		NA		NA		Y		NA		Low	Some concerns				Y		NA		NA		NA		Low
2024/12/11 18.20	8	JVDP	8	Rosenblat et al., 2024	Psilocybin (25 mg: 1, 2, or 3 sessions)	Waitlist Control	MADRS	Hedge's g = 1.07 (for 1 sessiong group)	assignment to intervention (the 'intention-to-treat' effect)	NA	1	Journal article(s); Trial protocol	Y	N		Y		High	High				Y	Y		N		NA		NA		N		N		Some concerns	Some concerns				Y		NA		NA		NA		Low
2024/12/11 18.47	9	JVDP	9	Back et al., 2024	Psilocybin 25mg	Niacin 100mg	MADRS	t test	assignment to intervention (the 'intention-to-treat' effect)	NA	1	Journal article(s); Trial protocol	Y	Y		N		Low	Low				Y	Y		N		NA		NA		Y		NA		Low	Low				Y		NA		NA		NA		Low
[truncated: 35 more columns]
